# Supplementary material for: Structural insights into GABAA receptor potentiation by Quaalude
Source: Nat Commun. 2024 Jun 19;15:5244. doi: 10.1038/s41467-024-49471-y (PMC11187190; doi:10.1038/s41467-024-49471-y)
Supplement: Supplementary file 10 — Source Data [file 41467_2024_49471_MOESM10_ESM.xlsx]

## Sheet: Fig.1 Sup Fig.1
				Native current [pA]										Relative current
				GABA 4 uM							GABA 300 uM			GABA 4 uM							GABA 300 uM
						MQ 30 uM			PPTQ 1 uM							MQ 30 uM			PPTQ 1 uM
				GABA EC 10	MQ 200 uM	GABA EC10	GABA EC10	PPTQ 11 uM	GABA EC10	GABA EC10	GABA EC100			GABA EC 10	MQ 200 uM	GABA EC10	GABA EC10	PPTQ 11 uM	GABA EC10	GABA EC10	GABA EC100		GABA EC10			MQ 200 uM			GABA EC10 + MQ 30 uM			PPTQ 11 uM			GABA EC10 + PPTQ 1 uM
		#2	20230118_JJ10_MQ PPTQ_0001.abf	-2030.64	-104.37	-6761.47	-2244.87	-1055.91	-6350.71	-2223.51	-12517.1			1.00002	0.0513987	3.32979	1.10552	0.519998	3.1275	1.095	6.16423		mean	SD	N	mean	SD	N	mean	SD	N	mean	SD	N	mean	SD	N
		#3	20230118_JJ10_MQ PPTQ_0002.abf	-1050.89	-45.1664	-2421.71		-485.44	-3093.2	-1043.39	-6959.8			0.999994	0.0429788	2.30442		0.461927	2.94338	0.992849	6.62271		1	0	1	0.0303998	0.0129456	6	2.61163	0.666121	6	0.473333	0.160458	6	2.72792	1.15269	6
		#4	20230118_JJ10_MQ PPTQ_0003.abf	-171.949	24.667	-653.84	-181.073	-94.3715	-910.049	-218.868	-3745.65			1.00028	-0.143496	3.80361	1.05336	0.548991	5.29406	1.27323	21.7897
		#5	20230118_JJ10_MQ PPTQ_0004.abf	-3356.4	-78.177	-6725.86	-3093.56	-703.149	-6074.92	-3081.76	-12909.6			0.999999	0.0232919	2.00389	0.92169	0.209495	1.80995	0.918174	3.84628
			20230118_JJ10_MQ PPTQ_0005.abf	-2717.24	61.253	-4608.62	-2412.79	-813.904	-4348.83	-2353.1	-9045.84			1.00001	-0.0225427	1.69609	0.887968	0.299538	1.60048	0.866003	3.32911
			20230118_JJ10_MQ PPTQ_0006.abf	-2442.25	-45.5569	-5030.43	-2675.76	-396.429	-4195.87	-2465.52	-10274.4			0.99998	0.0186533	2.05971	1.09559	0.162318	1.718	1.00951	4.20684
		#6	20230118_JJ10_MQ PPTQ_0007.abf	-1645.51	-53.1006	-3150.02	-1645.51	-938.11	-2856.45	-1679.69	-9882.2			1	0.0322702	1.91433	1	0.570107	1.73591	1.02078	6.00559
			20230118_JJ10_MQ PPTQ_0008.abf	-1679.69	-36.0107	-3061.52	-1608.28	-242.92	-2315.06	-1675.42	-397.339			0.999993	0.0214388	1.82266	0.957478	0.144621	1.37826	0.997449	0.236553
			20230118_JJ10_MQ PPTQ_0009.abf	-1647.34	-36.0107	-2659.91	-1610.72	-322.266	-2022.71	-1576.54	-10644.5			1.00002	0.0218605	1.61471	0.977793	0.195633	1.22789	0.957044	6.4618
		#7	20230118_JJ10_MQ PPTQ_0010.abf	-2863.77	74.4629	-7868.65	-2886.35	-1124.27	-5841.67	-2733.15	-15303.3			0.999989	-0.0260014	2.74763	1.00788	0.392579	2.03983	0.95438	5.34372

## Sheet: Fig. 3
	All native currents represented as [pA]
	GABA dose response
		Native current									relative current/ I_GABA max
		GABA concentration [uM]									GABA concentration [uM]
		0.3	1	3	10	30	100	300	1000		0.3	1	3	10	30	100	300	1000
	20220803_JJ10_GABA_dose res_0001.abf	-25.6348	-67.1387	-245.972	-1334.23	-2628.17	-4690.55	-5422.36	-6146.85		0.417039	1.09225	4.00159	21.7059	42.7564	76.3082	88.2137	100
	20220803_JJ10_GABA_dose res_0002.abf	-24.1252	-125.194	-513.186	-1881.44	-4193.12	-7092.09	-7701.02	-8842.35		0.272837	1.41585	5.80372	21.2776	47.4208	80.2059	87.0924	100
	20220803_JJ10_GABA_dose res_0014.abf	-6.5757	-66.3929	-204.203	-1171.97	-2828.55	-3948.6	-4007.34	-4424.81		0.14861	1.08011	4.61496	26.4864	63.9247	89.2376	90.5653	100
	20220803_T265A_GABA_dose res_0003.abf	-100.135	-384.211	-1328.87	-3167.66	-4691.49	-5443.83	-5718.86	-5860.23		1.70872	6.25054	22.6761	54.0535	80.0564	92.8944	97.5876	100
	20220803_T265A_GABA_dose res_0004.abf	-29.9803	-161.924	-655.023	-1991.11	-2902.4	-3494.48	-3578.74	-3565.96		0.840737	2.63427	18.3688	55.8366	81.3919	97.9954	100.358	100
	20220803_T265A_GABA_dose res_0012.abf	-332.659	-804.743	-3296.6	-7569.29	-9623.93	-10087.3	-5776	-5442.4		6.11235	13.092	60.5726	139.08	176.832	185.347	106.13	100
	20220803_T265A_GABA_dose res_0011.abf	-512.695	-3549.19	-9829.1	-13824.5	-15084.8	-15712.3	-16008.9	-16112.7		3.18194	57.7401	61.0023	85.7987	93.621	97.5151	99.356	100
	20220802_L269A_GABA EC50_0000.abf	-8.34046	-35.1207	-55.8391	-129.66	-163.181	-210.128	-188.106	-221.013		3.77374	0.571362	25.2651	58.6662	73.8332	95.0752	85.1108	100
	20220803_L269A_GABA_dose res_0007.abf	-73.2422	-224.609	-865.479	-2448.12	-3432.62	-4314.58	-4476.32	-4705.81		1.55642	3.65406	18.3917	52.0233	72.9442	91.6861	95.1232	100
	20220803_L269A_GABA_dose res_0008.abf	-169.067	-867.92	-3653.56	-7957.15	-8360.6	-8270.26	-8683.47	-9495.24		1.78055	14.1198	38.4779	83.8015	88.0504	87.0991	91.4508	100
	20220803_L269A_GABA_dose res_0009.abf	-100.62	-701.244	-2504.62	-5922.95	-8210.31	-8577.52	-8676.17	-9425.45		1.06753	11.4082	26.5729	62.84	87.1079	91.0038	92.0504	100
	20220803_L269A_GABA_dose res_0010.abf	-189.819	-2354.13	-3613.89	-8325.2	-10725.1	-11398.9	-11037.6	-10930.8		1.73656	38.2981	33.0616	76.1628	98.1183	104.283	100.977	100
	methaqualone												EM			T265A			L265A				Table Analyzed	GABA EC10 + MQ 500 uM			Table Analyzed	GABA EC10 + MQ 500 uM			Table Analyzed	GABA EC10 + MQ 1000 uM			Table Analyzed	GABA EC10 + MQ 1000 uM
		Native current					Relative current						mean	SD	N	mean	SD	N	mean	SD	N
			MQ 500 uM	MQ 100 uM				MQ 500 uM	MQ 100 uM			GABA EC10 + MQ 500 uM	8.13415	3.34262	7	2.85094	0.676189	9	2.67184	0.883548	7		Column B	T265A			Column C	L269A			Column B	T265A			Column C	L269A
		GABA EC 10	GABA EC 10	GABA EC 10	GABA EC 10		GABA EC 10	GABA EC 10	GABA EC 10	GABA EC 10		GABA EC10 + MQ 1000 uM	5.35115	2.04681	6	1.8737	0.57965	7	2.26694	0.4258	3		vs.	vs.			vs.	vs.			vs.	vs.			vs.	vs.
	EM																						Column A	EM			Column A	EM			Column A	EM			Column A	EM
	20220809_JJ10_ MQ_0006.abf	-1787.11	-7686.16	-5850.22	-2000.73		1	4.30089	3.27357	1.11954
	20220809_JJ10_ MQ_0007.abf	-3491.82	-16527.1	-9177.25	-3368.53		1	4.73309	2.62821	0.964691													Unpaired t test with Welch's correction				Unpaired t test with Welch's correction				Unpaired t test with Welch's correction				Unpaired t test with Welch's correction
	20220809_JJ10_ MQ_0010.abf	-459.487	-5968.52				1	12.9895															P value	0.0055			P value	0.0044			P value	0.0077			P value	0.0129
	20220809_JJ10_ MQ_0011.abf	-867.92	-10029.3	-6616.21	-1266.48		1	11.5556	7.62307	1.45921													P value summary	**			P value summary	**			P value summary	**			P value summary	*
	20220809_JJ10_ MQ_0012.abf	-988.77	-7411.5	-5077.51	-1078.49		1	7.49568	5.13519	1.09074													Significantly different (P < 0.05)?	Yes			Significantly different (P < 0.05)?	Yes			Significantly different (P < 0.05)?	Yes			Significantly different (P < 0.05)?	Yes
	20220809_JJ10_ MQ_0013.abf	-1199.34	-11411.1	-8480.83	-1240.23		1	9.5145	7.07125	1.0341													One- or two-tailed P value?	Two-tailed			One- or two-tailed P value?	Two-tailed			One- or two-tailed P value?	Two-tailed			One- or two-tailed P value?	Two-tailed
	20220809_JJ10_ MQ_0014.abf	-1395.87	-8863.53	-8899.54	-1360.47		1	6.3498	6.3756	0.974639													Welch-corrected t, df	t=4.117, df=6.383			Welch-corrected t, df	t=4.180, df=6.834			Welch-corrected t, df	t=4.026, df=5.689			Welch-corrected t, df	t=3.541, df=5.794
																							How big is the difference?				How big is the difference?				How big is the difference?				How big is the difference?
																							Mean of column A	8.134			Mean of column A	8.134			Mean of column A	5.351			Mean of column A	5.351
																							Mean of column B	2.851			Mean of column C	2.672			Mean of column B	1.874			Mean of column C	2.267
	T265A																						Difference between means (B - A) ± SEM	-5.283 ± 1.283			Difference between means (C - A) ± SEM	-5.462 ± 1.307			Difference between means (B - A) ± SEM	-3.477 ± 0.8639			Difference between means (C - A) ± SEM	-3.084 ± 0.8710
	20220809_T265A MQ_0000.abf	-785.991	-2800.6				1	3.56315															95% confidence interval	-8.378 to -2.188			95% confidence interval	-8.568 to -2.357			95% confidence interval	-5.620 to -1.335			95% confidence interval	-5.234 to -0.9344
	20220809_T265A MQ_0001.abf	-1441.65	-4791.87	-4239.5	-1238.4		1	3.32388	2.94073	0.859018													R squared (eta squared)	0.7264			R squared (eta squared)	0.7188			R squared (eta squared)	0.7402			R squared (eta squared)	0.6839
	20220809_T265A MQ_0002.abf	-657.959	-1634.52	-897.217	-518.799		1	2.48423	1.36364	0.788497
	20220809_T265A MQ_0003.abf	-65.1272	-163.944	-86.3758	-61.2847		1	2.51729	1.32626	0.941													F test to compare variances				F test to compare variances				F test to compare variances				F test to compare variances
	20220809_T265A MQ_0004.abf	-900.269	-2866.21	-1777.95	-823.975		1	3.18373	1.97492	0.915254													F, DFn, Dfd	24.44, 6, 8			F, DFn, Dfd	14.31, 6, 6			F, DFn, Dfd	12.47, 5, 6			F, DFn, Dfd	23.11, 5, 2
	20220714_T265A_0001.abf	-1515.64	-3810.17				1	2.5139															P value	0.0002			P value	0.005			P value	0.008			P value	0.084
	20220714_T265A_0002.abf	-263.393	-999.665	-438.288	-263.419		1	3.79533	1.66401	1.0001													P value summary	***			P value summary	**			P value summary	**			P value summary	ns
	20220714_T265A_0004.abf	-6415.41	-10355.8	-10031.7	-6061.4		1	1.61421	1.5637	0.94482													Significantly different (P < 0.05)?	Yes			Significantly different (P < 0.05)?	Yes			Significantly different (P < 0.05)?	Yes			Significantly different (P < 0.05)?	No
	20220714_T265A_0003.abf	-256.958	-684.204	-586.548	-277.1		1	2.66271	2.28266	1.07838
																							Data analyzed				Data analyzed				Data analyzed				Data analyzed
																							Sample size, column A	7			Sample size, column A	7			Sample size, column A	6			Sample size, column A	6
	L269A																						Sample size, column B	9			Sample size, column C	7			Sample size, column B	7			Sample size, column C	3
	20220809_L269A MQ_0000.abf	-1078.33	-2357.5				1	2.18626
	20220809_L269A MQ_0001.abf	-173.44	-699.875	-368.119	-195.823		1	4.03525	2.12245	1.12905
	20220809_L269A MQ_0002.abf	-2250.27	-3416.35				1	1.5182
	20220809_L269A MQ_0003.abf	-116.282	-296.416				1	2.54911
	20220809_L269A MQ_0005.abf	-109.863	-399.78	-301.704	-150.146		1	3.63889	2.74618	1.36667
	20220808_L269A MQ_0001.abf	-1619.87	-4306.03	-3129.88	-1251.22		1	2.65825	1.93218	0.772419
	20220808_L269A_MQ_0000.abf	-68.5062	-145.021				1	2.11691
	PPTQ																			EM			T265A			L269A
																				mean	SD	N	mean	SD	N	mean	SD	N
	EM	GABA EC10 (4 uM)	PPTQ 11 uM	PPTQ 100 uM	GABA EC10 +PPTQ 1 uM	GABA EC10 +PPTQ 5 uM	GABA EC10 (4 uM)	GABA EC100 (300 uM)		GABA EC10 (4 uM)	PPTQ 11 uM	PPTQ 100 uM	GABA EC10 +PPTQ 1 uM	GABA EC10 +PPTQ 5 uM	GABA EC10 (4 uM)	GABA EC100 (300 uM)			GABA EC10	1	0	4	1	0	7	1.01167	0.0285774	6		Table Analyzed	PPTQ 11uM		Table Analyzed	PPTQ 11uM		Table Analyzed	PPTQ 100uM		Table Analyzed	PPTQ 100uM		Table Analyzed	GABA EC10 + PPTQ 1 uM			Table Analyzed	GABA EC10 + PPTQ 1 uM
	20230120_PPTQ_JJ10_0000.abf	-193.291	-68.5996	-170.204	-776.979	-1539.73			20220120_PPTQ_JJ10_0000.abf	0.999955	0.354887	0.880517	4.01955	7.9655					PPTQ 11 uM	0.383	0.148702	10	0.248571	0.140882	7	0.206667	0.0744759	6
	20230120_PPTQ_JJ10_0001.abf	-466.919	-191.65	-780.029	-1777.34	-3795.17	-509.033	-8116.46	20220120_PPTQ_JJ10_0001.abf	1.00004	0.410474	1.67066	3.80669	8.12843	1.09024	17.3837			PPTQ 100 uM	1.3	0.33116	4	0.455714	0.213452	7	0.491667	0.260877	6		Column B	T265A		Column C	L269A		Column B	T265A		Column C	L269A		Column B	T265A			Column C	L269A
	20230120_PPTQ_JJ10_0002.abf	-535.278	-104.98	-306.396	-2096.56	-3233.64	-518.799	-8153.08	20220120_PPTQ_JJ10_0002.abf	0.999959	0.196115	0.572383	3.9166	6.0408	0.969174	15.2309			GABA EC10 + PPTQ 1 uM	3.002	1.17194	10	1.02	0.191485	7	1.266	0.147071	5		vs.	vs.		vs.	vs.		vs.	vs.		vs.	vs.		vs.	vs.			vs.	vs.
	20230120_PPTQ_JJ10_0003.abf	-462.602	-98.8321	-653.031	-856.889	-2739.21	-371.659	-7268.02	20220120_PPTQ_JJ10_0003.abf	1	0.213645	1.41165	1.85233	5.92134	0.803414	15.7112			GABA EC10 + PPTQ 5 uM	6.8925	1.34666	4	1.34143	0.316145	7	1.676	0.429045	5		Column A	EM		Column A	EM		Column A	EM		Column A	EM		Column A	EM			Column A	EM
	20230120_PPTQ_JJ10_0004.abf	-411.006	-98.5061	-505	-1038.45	-1779.41	-461.665	-4656.37	20220120_PPTQ_JJ10_0004.abf	0.997346	0.239035	1.22543	2.51989	4.31792	1.12027	11.2991
	20230120_PPTQ_JJ10_0005.abf	-1094.85	-170.778	-1359.74	-3716.31	-6078.37	-997.804	-10223.3	20220120_PPTQ_JJ10_0005.abf	0.999955	0.155976	1.24189	3.3942	5.55153	0.91132	9.33717														Unpaired t test with Welch's correction			Unpaired t test with Welch's correction			Unpaired t test with Welch's correction			Unpaired t test with Welch's correction			Unpaired t test with Welch's correction				Unpaired t test with Welch's correction
	20230120_PPTQ_JJ10_0006.abf	-904.123	-116.159	-976.145	-2581.98	-3751.41	-1130.56	-7689.4	20220120_PPTQ_JJ10_0006.abf	1.00003	0.128481	1.07969	2.85586	4.14933	1.25049	8.50503														P value	0.0801		P value	0.0072		P value	0.0078		P value	0.0078		P value	0.0004			P value	0.0011
																														P value summary	ns		P value summary	**		P value summary	**		P value summary	**		P value summary	***			P value summary	**
								#2	20230118_JJ10_MQ PPTQ_0001.abf		0.519998		3.1275																	Significantly different (P < 0.05)?	No		Significantly different (P < 0.05)?	Yes		Significantly different (P < 0.05)?	Yes		Significantly different (P < 0.05)?	Yes		Significantly different (P < 0.05)?	Yes			Significantly different (P < 0.05)?	Yes
								#3	20230118_JJ10_MQ PPTQ_0002.abf		0.461927		2.94338																	One- or two-tailed P value?	Two-tailed		One- or two-tailed P value?	Two-tailed		One- or two-tailed P value?	Two-tailed		One- or two-tailed P value?	Two-tailed		One- or two-tailed P value?	Two-tailed			One- or two-tailed P value?	Two-tailed
								#4	20220118_JJ10_MQ PPTQ_0003.abf		0.548991		5.29406																	Welch-corrected t, df	t=1.892, df=13.52		Welch-corrected t, df	t=3.149, df=13.77		Welch-corrected t, df	t=4.584, df=4.468		Welch-corrected t, df	t=4.106, df=5.437		Welch-corrected t, df	t=5.249, df=9.678			Welch-corrected t, df	t=4.612, df=9.555
								#5	20220118_JJ10_MQ PPTQ_0004.abf		0.209495		1.80995
								#6	20220118_JJ10_MQ PPTQ_0007.abf		0.570107		1.73591																	How big is the difference?			How big is the difference?			How big is the difference?			How big is the difference?			How big is the difference?				How big is the difference?
								#7	20220118_JJ10_MQ PPTQ_0010.abf		0.392579		2.03983																	Mean of column A	0.383		Mean of column A	0.383		Mean of column A	1.3		Mean of column A	1.3		Mean of column A	3.002			Mean of column A	3.002
																														Mean of column B	0.2486		Mean of column C	0.2067		Mean of column B	0.4557		Mean of column C	0.4917		Mean of column B	1.02			Mean of column C	1.266
																														Difference between means (B - A) ± SEM	-0.1344 ± 0.07104		Difference between means (C - A) ± SEM	-0.1763 ± 0.05600		Difference between means (B - A) ± SEM	-0.8443 ± 0.1842		Difference between means (C - A) ± SEM	-0.8083 ± 0.1969		Difference between means (B - A) ± SEM	-1.982 ± 0.3776			Difference between means (C - A) ± SEM	-1.736 ± 0.3764
																														95% confidence interval	-0.2873 to 0.01844		95% confidence interval	-0.2966 to -0.05604		95% confidence interval	-1.335 to -0.3533		95% confidence interval	-1.302 to -0.3143		95% confidence interval	-2.827 to -1.137			95% confidence interval	-2.580 to -0.8920
	T265A																													R squared (eta squared)	0.2093		R squared (eta squared)	0.4187		R squared (eta squared)	0.8247		R squared (eta squared)	0.7561		R squared (eta squared)	0.74			R squared (eta squared)	0.6901
	20230119_T265A_PPTQ_0000.abf	-2122.8	-1143.19	-1410.52	-2430.42	-3202.51	-2003.78	-10426.6	20230119_L265A_PPTQ_0000.abf	1	0.538529	0.664463	1.14491	1.50863	0.943935	4.91174
	20230119_T265A_PPTQ_0001.abf	-2448.12	-699.463	-1655.27	-2556.15	-3040.16	-1806.03	-9756.47	20230119_L265A_PPTQ_0001.abf	1.00001	0.285717	0.676146	1.04414	1.24185	0.737727	3.98532														F test to compare variances			F test to compare variances			F test to compare variances			F test to compare variances			F test to compare variances				F test to compare variances
	20230119_T265A_PPTQ_0002.abf	-1380.62	-311.279	-1043.7	-1275.02	-1749.88	-874.023	-9061.89	20230119_L265A_PPTQ_0002.abf	1.00001	0.225467	0.755977	0.923529	1.26748	0.633075	6.56373														F, DFn, Dfd	1.114, 9, 6		F, DFn, Dfd	3.987, 9, 5		F, DFn, Dfd	2.407, 3, 6		F, DFn, Dfd	1.611, 3, 5		F, DFn, Dfd	37.46, 9, 6			F, DFn, Dfd	63.50, 9, 4
	20230119_T265A_PPTQ_0003.abf	-167.279	-49.4287	-65.211	-125.544	-185.297	-77.2662	-1302.24	20230119_L265A_PPTQ_0003.abf	0.999872	0.29545	0.389785	0.750412	1.10757	0.461842	7.78387														P value	0.929		P value	0.142		P value	0.3314		P value	0.5972		P value	0.0003			P value	0.0012
	20230119_T265A_PPTQ_0004.abf	-2181.4	-427.246	-468.75	-2343.75	-2991.33	-1300.66	-12255.2	20230119_L265A_PPTQ_0004.abf	0.999998	0.195859	0.214885	1.07442	1.37129	0.59625	5.61807														P value summary	ns		P value summary	ns		P value summary	ns		P value summary	ns		P value summary	***			P value summary	**
	20230119_T265A_PPTQ_0005.abf	-1108.2	-212.353	-440.685	-959.005	-931.033			20230119_L265A_PPTQ_0005.abf	1	0.19162	0.397658	0.865372	0.84013																Significantly different (P < 0.05)?	No		Significantly different (P < 0.05)?	No		Significantly different (P < 0.05)?	No		Significantly different (P < 0.05)?	No		Significantly different (P < 0.05)?	Yes			Significantly different (P < 0.05)?	Yes
	20230123_PPTQ_T265A_0006.abf	-373.861	-39.999	-210.007	-498.715	-686.448	-297.35		20230123_PPTQ_T265A_0006.abf	0.999897	0.106978	0.561667	1.33382	1.83591	0.795267
	20230123_PPTQ_T265A_0007.abf	-883.568	-153.806	-189.323	-935.252	-1281.6	-788.002		20230123_PPTQ_T265A_0007.abf	0.999964	0.174068	0.214263	1.05846	1.45044	0.891809															Data analyzed			Data analyzed			Data analyzed			Data analyzed			Data analyzed				Data analyzed
	20230123_PPTQ_T265A_0008.abf	-667.017	-39.3769	-404.894	-705.031	-834.281	-604.663																							Sample size, column A	10		Sample size, column A	10		Sample size, column A	4		Sample size, column A	4		Sample size, column A	10			Sample size, column A	10
																														Sample size, column B	7		Sample size, column C	6		Sample size, column B	7		Sample size, column C	6		Sample size, column B	7			Sample size, column C	5
	L269A
	20230123_PPTQ_L269A_0000.abf	-276.137	-46.9018	-200.343	-370.3	-484.07	-251.159		20230123_PPTQ_L269A_0000.abf	1.00013	0.169872	0.725616	1.34118	1.75324	0.909665
	20230123_PPTQ_L269A_0001.abf	-246.343	-60.7075	-133.696	-365.913	-571.214	-255.052		20230123_PPTQ_L269A_0001.abf	1.00018	0.246478	0.542819	1.48564	2.31918	1.03553
	20230123_PPTQ_L269A_0002.abf	-264.16	-35.0725	-81.8059	-293.986	-381.03	-232.471		20230123_PPTQ_L269A_0002.abf	1.07295	0.142455	0.332274	1.1941	1.54764	0.944237
	20230123_PPTQ_L269A_0003.abf	-309.195	-36.0056	-98.1183	-362.515	-504.432	-278.906		20230123_PPTQ_L269A_0003.abf	0.999984	0.116447	0.317329	1.17243	1.63141	0.902023
	20230123_PPTQ_L269A_0004.abf	-275.117	-86.2229	-48.6854	-313.315	-311.808	-239.519		20230123_PPTQ_L269A_0004.abf	1.00006	0.313424	0.176973	1.13891	1.13344	0.870661
	20230123_PPTQ_L269A_0005.abf	-120.63	-30.6808	-102.966					20230123_PPTQ_L269A_0005.abf	1.00025	0.254402	0.853784	0	0	0
[truncated: 4 more columns]

## Sheet: Fig. 4
		All native currents represented as [pA]
																	Table Analyzed	Data 1
	Flumazenil competition		Native current				Relative current
																	Column B	F77AY210A
	EM	20220616_JJ10_MQ_FLM_0001.abf	-1693.12	-8398.44			4.96035										vs.	vs.
		20220616_JJ10_MQ_FLM_0002.abf	-995.483	-7233.28			7.26609										Column A	EM
		20220620_JJ10_GABA3_0005.abf	-634.766	-5282.59			8.32212
		20220627_JJ10_MQ_FLM_0007.abf	-652.466	-5296.63			8.11787										Unpaired t test with Welch's correction
		20220627_JJ10_MQ_FLM_0008.abf	-542.603	-3369.14			6.20922										P value	0.1709
		20220627_JJ10_MQ_FLM_0009.abf	-623.779	-4453.74			7.13992										P value summary	ns
		20220627_JJ10_MQ_FLM_0010.abf	-407.104	-7705.69			18.928										Significantly different (P < 0.05)?	No
																	One- or two-tailed P value?	Two-tailed
			EM	F77AY210A													Welch-corrected t, df	t=1.443, df=14.05
	Double mutation		GABA 3uM	GABA 3uM
			MQ 500 uM	MQ 500 uM						EM			F77AY210A				How big is the difference?
	F77A Y210A	20220616_F77A Y210A_MQ_FLM_0006.abf	-316.162	-2642.82			GABA EC10			mean	SD	N	mean	SD	N		Mean of column A	8.962
						GABA EC10	MQ 100uM			8.96162	4.36587	8	6.17086	3.86341	11		Mean of column B	6.171
		20220616_F77A Y210A_MQ_FLM_0008.abf	-369.873	-3094.48			8.36634										Difference between means (B - A) ± SEM	-2.791 ± 1.934
																	95% confidence interval	-6.937 to 1.355
		20220620_F77A Y210A_GABA3_0006.abf	-1375.12	-8669.43			6.30448										R squared (eta squared)	0.1291
		20220620_F77A Y210A_GABA3_0007.abf	-296.631	-1578.98			5.32305
		20220620_F77A Y210A_GABA3_0008.abf	-747.07	-3242.8			4.34069										F test to compare variances
		20220622_F77AY210A_MQ_FLM_0002.abf	-1472.78	-6174.32			4.19229										F, DFn, Dfd	1.277, 7, 10
		20220622_F77AY210A_MQ_FLM_0003.abf	-138.574	-516.992			3.73081										P value	0.7008
		20220622_F77AY210A_MQ_FLM_0004.abf	-347.29	-1038.82			2.99121										P value summary	ns
		20220622_F77AY210A_MQ_FLM_0007.abf	-1304.32	-2279.66			1.74778										Significantly different (P < 0.05)?	No
		20220627_F77A Y210A_MQ_FLM_0002.abf	-193.481	-3088.38			15.9621
		20220627_F77A Y210A_MQ_FLM_0004.abf	-1188.96	-7801.51			6.5616										Data analyzed
																	Sample size, column A	8
																	Sample size, column B	11
		20220627_F77A Y210A_MQ_FLM_0004.abf	-1188.96	-7801.51			6.5616
		20220627_F77A Y210A_MQ_FLM_0005.abf	-1619.26	-3732.91			2.30531
		20220627_F77A Y210A_MQ_FLM_0006.abf	-843.506	-1980.59			2.34805												EM			N265M				GABA 4μM+DZ 1μM			GABA 4μM+DZ 1μM+MQ 100μM				Table Analyzed	Data 1		Table Analyzed	Data 2
											Native current					Relative current			mean	SD	N	mean	SD	N		mean	SD	N	mean	SD	N
	TMD site mutation												GABA EC10						1.70625	0.189828	4	1.25537	0.0769245	4		1.45154	0.149892	4	1.12242	0.0324557	4		Column B	N265M		Column B	GABA 4μM+DZ 1μM+MQ 100μM
				GABA EC10					Diazepam competition			GABA EC10	MQ 100uM																				vs.	vs.		vs.	vs.
	N265M		GABA EC10	MQ 100uM							GABA EC10	DZ 1uM	DZ 1uM	GABA EC10																			Column A	EM		Column A	GABA 4μM+DZ 1μM
		JJ10_mq _0002.abf	-910.719	-1685.87			1.85114			N265M_benzo_0003.abf	-1026.86	-1385.49	-1180.09	-1092.75		1.34924	1.14922
		JJ10_mq _0003.abf	-2386.56	-3591.88			1.50505			N265M_benzo_0004.abf	-374.101	-599.3	-429.78	-386.227		1.60198	1.14884																Unpaired t test with Welch's correction			Unpaired t test with Welch's correction
		JJ10_mq_0004.abf	-705.553	-1117.91			1.58445			N265M_benzo_0005.abf	-547.117	-710.558	-592.527	-553.33		1.29873	1.083																P value	0.0119		P value	0.0194
		JJ10_mq _0001.abf	-1316.94	-2481.71			1.88446			N265M_benzo_0007.abf	-1055.4	-1642.43	-1170.06	-1175.01		1.55621	1.10863																P value summary	*		P value summary	*
		mutN265M_mq _0004.abf	-1859.34	-2203.1			1.18488																										Significantly different (P < 0.05)?	Yes		Significantly different (P < 0.05)?	Yes
		mutN265M_mq_0006.abf	-728.214	-915.508			1.2572																										One- or two-tailed P value?	Two-tailed		One- or two-tailed P value?	Two-tailed
		mutN265M_mq_0007.abf	-274.513	-334.233			1.21755																										Welch-corrected t, df	t=4.403, df=3.959		Welch-corrected t, df	t=4.292, df=3.281
		mutN265M_mq _0005.abf	-184.12	-250.749			1.36188
																																	How big is the difference?			How big is the difference?
																																	Mean of column A	1.706		Mean of column A	1.452
																																	Mean of column B	1.255		Mean of column B	1.122
																																	Difference between means (B - A) ± SEM	-0.4509 ± 0.1024		Difference between means (B - A) ± SEM	-0.3291 ± 0.07668
																																	95% confidence interval	-0.7364 to -0.1654		95% confidence interval	-0.5618 to -0.09648
																																	R squared (eta squared)	0.8304		R squared (eta squared)	0.8488
																																	F test to compare variances			F test to compare variances
																																	F, DFn, Dfd	6.090, 3, 3		F, DFn, Dfd	21.33, 3, 3
																																	P value	0.1721		P value	0.0317
																																	P value summary	ns		P value summary	*
																																	Significantly different (P < 0.05)?	No		Significantly different (P < 0.05)?	Yes
